# Supplementary material for: Genome-Wide Association Study Confirms Previous Findings of Major Loci Affecting Resistance to Piscine myocarditis virus in Atlantic Salmon (Salmo salar L.)
Source: Genes (Basel). 2020 May 30;11(6):608. doi: 10.3390/genes11060608 (PMC7349847; doi:10.3390/genes11060608)
Supplement: Supplementary file 1 [file genes-11-00608-s001.zip]

Archive with 1 entries (1 files):
- genes-811365-supplementary.xlsx
