# Supplementary material for: Genome-Wide Association Study Confirms Previous Findings of Major Loci Affecting Resistance to Piscine myocarditis virus in Atlantic Salmon (Salmo salar L.)
Source: Genes (Basel). 2020 May 30;11(6):608. doi: 10.3390/genes11060608 (PMC7349847; doi:10.3390/genes11060608)
Supplement: Supplementary file 1 [file genes-11-00608-s001.zip › genes-811365-supplementary.xlsx]

## Sheet: Sheet1
Supplementary Table 1. List of genes within the two QTL regions reported in this study along with their putative products and functions.
	gene	chr	start	end	biotype	putative_product	GO_ID_Cellular_Component	GO_Term_Cellular_Component	GO_ID_Biological_Process	GO_Term_Biological_Process	GO_ID_Molecular_Function	GO_Term_Molecular_Function	Pfam_ID	Pfam_Term	InterPro_ID	InterPro_Term
1	LOC106588433	ssa27	9052908	9057203	protein_coding	inhibitor of growth protein 4-like	GO:0005634	IEA:UniProtKB-SubCell;nucleus	GO:0043065;GO:0016573;GO:0008285	IEA:InterPro;negative regulation of cell proliferation;histone acetylation;positive regulation of apoptotic process	GO:0008270	IEA:InterPro;zinc ion binding	PF12998	ING	IPR019786;IPR024610;IPR001965;IPR028647;IPR013083;IPR028651;IPR011011;IPR019787	Znf_PHD;Zinc_finger_PHD-type_CS;Znf_FYVE_PHD;ING4;ING_fam;Znf_RING/FYVE/PHD;ING_N_histone_binding;Znf_PHD-finger	1
2	LOC106588431	ssa27	9063642	9070260	protein_coding	glyceraldehyde-3-phosphate dehydrogenase-like	NA	NA	GO:0006006;GO:0006096	IEA:InterPro;IEA:UniProtKB-UniPathway;glycolytic process;glucose metabolic process	GO:0050661;GO:0051287;GO:0004365	IEA:InterPro;NAD binding;NADP binding;IEA:UniProtKB-EC;glyceraldehyde-3-phosphate dehydrogenase (NAD+) (phosphorylating) activity	PF02800;PF00044	Gp_dh_N;Gp_dh_C	IPR020829;IPR020831;IPR006424;IPR016040;IPR020830;IPR020828	NAD(P)-bd_dom;GlycerAld_3-P_DH_cat;GlycerAld_3-P_DH_NAD(P)-bd;Glyceraldehyde-3-P_DH_1;GlycerAld_3-P_DH_AS;GlycerAld/Erythrose_P_DH	2
3	LOC106588432	ssa27	9078724	9086282	protein_coding	glyceraldehyde-3-phosphate dehydrogenase-like	NA	NA	GO:0006006;GO:0006096	IEA:InterPro;IEA:UniProtKB-UniPathway;glycolytic process;glucose metabolic process	GO:0050661;GO:0051287;GO:0004365	IEA:InterPro;NAD binding;NADP binding;IEA:UniProtKB-EC;glyceraldehyde-3-phosphate dehydrogenase (NAD+) (phosphorylating) activity	PF02800;PF00044	Gp_dh_N;Gp_dh_C	IPR020829;IPR020831;IPR006424;IPR016040;IPR020830;IPR020828	NAD(P)-bd_dom;GlycerAld_3-P_DH_cat;GlycerAld_3-P_DH_NAD(P)-bd;Glyceraldehyde-3-P_DH_1;GlycerAld_3-P_DH_AS;GlycerAld/Erythrose_P_DH	3
4	LOC106588429	ssa27	9089571	9101085	protein_coding	intermediate filament family orphan 1-like isoform X2	NA	NA	NA	NA	NA	NA	NA	NA	IPR001664	IF	4
5	LOC106588428	ssa27	9102701	9113531	protein_coding	vesicle-associated membrane protein 2-like	GO:0016021	IEA:UniProtKB-KW;integral component of membrane	GO:0016192	IEA:InterPro;vesicle-mediated transport	NA	NA	PF00957	Synaptobrevin	IPR001388	Synaptobrevin	5
6	LOC106588427	ssa27	9116645	9142771	protein_coding	zinc finger protein 227-like isoform X2	NA	NA	NA	NA	GO:0046872;GO:0003676	IEA:InterPro;nucleic acid binding;metal ion binding	PF13912	zf-C2H2_6;5	IPR015880;IPR007087;IPR013087	Znf_C2H2-like;Znf_C2H2;Znf_C2H2/integrase_DNA-bd	6
7	LOC106588422	ssa27	9148097	9172116	protein_coding	chromodomain-helicase-DNA-binding protein 4-like isoform X1	GO:0005634	IEA:UniProtKB-KW;nucleus	GO:0006355;GO:0031101	IEA:InterPro;regulation of transcription, DNA-templated;fin regeneration;IEA:Ensembl	GO:0003677;GO:0005524;GO:0008270;GO:0008026	IEA:InterPro;DNA binding;zinc ion binding;ATP-dependent helicase activity;ATP binding	PF00271;PF08073;PF06461;PF00628;PF00385;PF08074;PF00176;PF06465	CHDCT2;DUF1086;DUF1087;Helicase_C;Chromo;2;SNF2_N;CHDNT;PHD	IPR009463;IPR001965;IPR000953;IPR000330;IPR023780;IPR013083;IPR002464;IPR016197;IPR019786;IPR027417;IPR009462;IPR012958;IPR014001;IPR001650;IPR011011;IPR012957;IPR019787	DUF1086;DUF1087;Helicase_C;CHD_C2;P-loop_NTPase;Helicase_ATP-bd;SNF2_N;CHD_N;Znf_FYVE_PHD;Znf_RING/FYVE/PHD;Zinc_finger_PHD-type_CS;Znf_PHD;DNA/RNA_helicase_DEAH_CS;Chromodomain-like;Chromo_domain;Chromo/shadow_dom;Znf_PHD-finger	7
8	LOC106588426	ssa27	9185585	9202027	protein_coding	cell division control protein 42 homolog isoform X1	GO:0016020;GO:0005622	IEA:InterPro;intracellular;membrane	GO:0007264;GO:0015031	IEA:InterPro;protein transport;small GTPase mediated signal transduction	GO:0005525	IEA:InterPro;GTP binding	PF00071	Ras	IPR001806;IPR005225;IPR027417	Small_GTPase;Small_GTP-bd_dom;P-loop_NTPase	8
9	LOC106588424	ssa27	9201953	9224945	protein_coding	gamma-enolase-like isoform X3	GO:0000015	IEA:InterPro;phosphopyruvate hydratase complex	GO:0006096	IEA:InterPro;glycolytic process	GO:0000287;GO:0004634	phosphopyruvate hydratase activity;IEA:InterPro;magnesium ion binding	PF03952;PF00113	Enolase_N;Enolase_C;1	IPR029065;IPR000941;IPR029017;IPR020809;IPR020810;IPR020811	Enolase_N-like;Enolase_N;Enolase_CS;Enolase_C;Enolase_C-like;Enolase	9
10	LOC106588421	ssa27	9226156	9238817	transcribed_pseudogene	triosephosphate isomerase A-like	NA	NA	NA	NA	NA	NA	NA	NA	NA	NA	10
11	LOC106588420	ssa27	9246155	9252772	protein_coding	guanine nucleotide-binding protein G(I)/G(S)/G(T) subunit beta-3-like	NA	NA	GO:0007165	IEA:InterPro;signal transduction	NA	NA	PF00400	6;WD40	IPR017986;IPR019775;IPR001680;IPR015943;IPR016346;IPR001632;IPR020472	WD40_repeat;G-protein_beta_WD-40_rep;WD40_repeat_dom;WD40_repeat_CS;Guanine_nucleotide-bd_bsu;Gprotein_B;WD40/YVTN_repeat-like_dom	11
12	LOC100136448	ssa27	9257913	9287477	protein_coding	C type lectin receptor C	GO:0016021	IEA:UniProtKB-KW;integral component of membrane	NA	NA	GO:0005509;GO:0005534;GO:0005537	galactose binding;mannose binding;IDA:AgBase;calcium ion binding	PF00059	Lectin_C;1	IPR001304;IPR016187;IPR016186	C-type_lectin;C-type_lectin-like;C-type_lectin_fold	12
13	LOC106588419	ssa27	9307128	9326758	protein_coding	carcinoembryonic antigen-related cell adhesion molecule 2-like	GO:0016021;GO:0030054;GO:0045211	IEA:UniProtKB-KW;cell junction;postsynaptic membrane;integral component of membrane	NA	NA	GO:0004970;GO:0005234	ionotropic glutamate receptor activity;IEA:InterPro;extracellular-glutamate-gated ion channel activity	PF00060;PF01094;PF10613;PF07679;PF13895	Lig_chan;Ig_2;I-set;Lig_chan-Glu_bd;ANF_receptor	IPR003598;IPR007110;IPR028082;IPR003599;IPR019594;IPR013098;IPR013783;IPR001320;IPR001828	ANF_lig-bd_rcpt;Ig-like_dom;Iontro_rcpt;Ig_sub2;Ig-like_fold;Peripla_BP_I;Ig_I-set;Glu/Gly-bd;Ig_sub	13
14	LOC106588418	ssa27	9340088	9441992	protein_coding	glutamate receptor ionotropic%2C kainate 5-like isoform X1	GO:0016021;GO:0030054;GO:0045211	IEA:UniProtKB-KW;cell junction;postsynaptic membrane;integral component of membrane	NA	NA	GO:0004970;GO:0005234	ionotropic glutamate receptor activity;IEA:InterPro;extracellular-glutamate-gated ion channel activity	PF00060;PF01094;PF10613	Lig_chan;Lig_chan-Glu_bd;ANF_receptor	IPR028082;IPR001320;IPR001508;IPR001828;IPR019594	Iono_rcpt_met;ANF_lig-bd_rcpt;Peripla_BP_I;Iontro_rcpt;Glu/Gly-bd	14
15	LOC106588295	ssa27	9471862	9473495	lncRNA	uncharacterized LOC106588295	NA	NA	NA	NA	NA	NA	NA	NA	NA	NA	15
16	LOC100136435	ssa27	9493430	9495628	protein_coding	serum lectin isoform 1 precursor	NA	NA	NA	NA	NA	NA	PF00059	Lectin_C;1	IPR001304;IPR016187;IPR018378;IPR016186	C-type_lectin_CS;C-type_lectin;C-type_lectin-like;C-type_lectin_fold	16
17	ssl-2	ssa27	9501404	9505445	protein_coding	serum lectin 2 precursor	NA	NA	NA	NA	GO:0030246	IEA:UniProtKB-KW;carbohydrate binding	PF00059	Lectin_C;1	IPR001304;IPR016187;IPR018378;IPR016186	C-type_lectin_CS;C-type_lectin;C-type_lectin-like;C-type_lectin_fold	17
18	LOC106588417	ssa27	9507518	9526339	protein_coding	glycogen synthase kinase-3 beta-like isoform X1	NA	NA	NA	NA	GO:0004674;GO:0005524	IEA:UniProtKB-KW;protein serine/threonine kinase activity;ATP binding	PF00069	Pkinase	IPR017441;IPR000719;IPR008271;IPR011009	Ser/Thr_kinase_AS;Prot_kinase_dom;Protein_kinase_ATP_BS;Kinase-like_dom	18
19	LOC106588265	ssa27	9529709	9565072	protein_coding	protein capicua homolog	NA	NA	NA	NA	NA	NA	PF16090;PF00505	HMG_box;DUF4819	IPR032147;IPR009071	HMG_box_dom;DUF4819	19
20	LOC106588416	ssa27	9581230	9606172	protein_coding	ETS domain-containing transcription factor ERF-like	GO:0005634	IEA:UniProtKB-KW;nucleus	GO:0000122	IEA:InterPro;negative regulation of transcription from RNA polymerase II promoter	GO:0003714;GO:0043565;GO:0003700	IEA:InterPro;transcription factor activity, sequence-specific DNA binding;sequence-specific DNA binding;transcription corepressor activity	PF00178	Ets	IPR011991;IPR000418;IPR032925	Ets_dom;ERF;WHTH_DNA-bd_dom	20
21	LOC106588415	ssa27	9637799	9725057	protein_coding	POU domain%2C class 2%2C transcription factor 2-like isoform X1	GO:0005634;GO:0016021	IEA:UniProtKB-SubCell;IEA:UniProtKB-KW;nucleus;integral component of membrane	GO:0006351	IEA:UniProtKB-KW;transcription, DNA-templated	GO:0003677;GO:0003700	IEA:InterPro;IEA:UniProtKB-KW;transcription factor activity, sequence-specific DNA binding;DNA binding	PF00157;PF00046	Pou;Homeobox	IPR000972;IPR010982;IPR001356;IPR009057;IPR000327;IPR013847	POU;Lambda_DNA-bd_dom;Homeodomain-like;TF_octamer;POU_dom;Homeobox_dom	21
22	LOC106588414	ssa27	9766987	9800671	protein_coding	sodium/potassium-transporting ATPase subunit alpha-3	GO:0016021	IEA:UniProtKB-KW;integral component of membrane	GO:0007626;GO:0021591	ventricular system development;locomotory behavior;IEA:Ensembl	GO:0005391;GO:0046872;GO:0005524	IEA:InterPro;IEA:UniProtKB-KW;sodium:potassium-exchanging ATPase activity;metal ion binding;ATP binding	PF00689;PF00122;PF00690	Cation_ATPase_C;E1-E2_ATPase;Cation_ATPase_N	IPR023298;IPR005775;IPR008250;IPR023299;IPR023214;IPR004014;IPR001757;IPR006068;IPR018303	HAD-like_dom;P-type_ATPase_IIC;ATPase_P-typ_cyto_domN;ATPase_P-typ_cation-transptr_C;ATPase_P-typ_TM_dom;ATPase_P-typ_P_site;ATPase_P-typ_transduc_dom_A;P_typ_ATPase;ATPase_P-typ_cation-transptr_N	22
23	LOC106588412	ssa27	9843168	9925408	protein_coding	poliovirus receptor-like isoform X1	GO:0016021	IEA:UniProtKB-KW;integral component of membrane	NA	NA	NA	NA	PF07686;PF08205	V-set;C2-set_2	IPR007110;IPR013783;IPR013162;IPR013106;IPR003599	Ig_V-set;Ig-like_dom;CD80_C2-set;Ig_sub;Ig-like_fold	23
24	LOC106588411	ssa27	9934506	9939617	protein_coding	transcription factor 19-like	NA	NA	NA	NA	NA	NA	PF00498	FHA	IPR008984;IPR013083;IPR011011;IPR000253	Znf_FYVE_PHD;Znf_RING/FYVE/PHD;SMAD_FHA_domain;FHA_dom	24
25	LOC106588410	ssa27	9940660	9953976	protein_coding	uncharacterized protein LOC106588410	GO:0016021	IEA:UniProtKB-KW;integral component of membrane	NA	NA	NA	NA	NA	NA	NA	NA	25
26	LOC106588409	ssa27	9960563	9967783	protein_coding	tubulin beta chain	GO:0005874;GO:0005737	IEA:UniProtKB-KW;microtubule;cytoplasm	GO:0007017	IEA:InterPro;microtubule-based process	GO:0005200;GO:0005525;GO:0003924	IEA:InterPro;IEA:UniProtKB-KW;GTP binding;GTPase activity;structural constituent of cytoskeleton	PF00091;PF03953	Tubulin_C;Tubulin	IPR002453;IPR000217;IPR003008;IPR023123;IPR008280;IPR013838;IPR017975;IPR018316	Beta-tubulin_BS;Tubulin_C;Tubulin/FtsZ_2-layer-sand-dom;Tubulin;Beta_tubulin;Tubulin_CS;Tubulin_FtsZ_GTPase;Tub_FtsZ_C	26
27	LOC106588264	ssa27	9970578	9975754	pseudogene	NA	NA	NA	NA	NA	NA	NA	NA	NA	NA	NA	27
28	LOC106588408	ssa27	9979681	9992645	protein_coding	zinc finger protein 384-like isoform X1	NA	NA	NA	NA	GO:0046872;GO:0003676	IEA:InterPro;nucleic acid binding;metal ion binding	PF00096	zf-C2H2	IPR015880;IPR007087;IPR013087	Znf_C2H2-like;Znf_C2H2;Znf_C2H2/integrase_DNA-bd	28
29	LOC106588407	ssa27	9996427	10002349	protein_coding	carboxy-terminal kinesin 2-like	GO:0005874	IEA:UniProtKB-KW;microtubule	GO:0007018	IEA:InterPro;microtubule-based movement	GO:0005524;GO:0003777	IEA:InterPro;IEA:UniProtKB-KW;microtubule motor activity;ATP binding	PF00225	Kinesin	IPR019821;IPR027417;IPR027640;IPR001752	Kinesin-like_fam;Kinesin_motor_CS;P-loop_NTPase;Kinesin_motor_dom	29
30	LOC106588406	ssa27	10005332	10011603	protein_coding	zinc finger and BTB domain-containing protein 22-like	NA	NA	NA	NA	GO:0046872;GO:0003676	IEA:InterPro;nucleic acid binding;metal ion binding	PF00651	BTB	IPR015880;IPR011333;IPR007087;IPR000210;IPR013087	Znf_C2H2-like;Znf_C2H2;SKP1/BTB/POZ;BTB/POZ_dom;Znf_C2H2/integrase_DNA-bd	30
31	LOC106588403	ssa27	10013471	10022014	protein_coding	death domain-associated protein 6-like isoform X1	NA	NA	NA	NA	NA	NA	PF03344	Daxx	IPR031333;IPR005012	Daxx_N;Daxx	31
32	tapbp	ssa27	10023358	10039557	protein_coding	TAP binding protein	GO:0016020	IEA:InterPro;membrane	GO:0019885	IEA:InterPro;antigen processing and presentation of endogenous peptide antigen via MHC class I	NA	NA	PF07686	V-set	IPR008056;IPR007110;IPR013783;IPR013106;IPR003599	Tapasin;Ig_V-set;Ig-like_dom;Ig_sub;Ig-like_fold	32
33	LOC106588402	ssa27	10037565	10054429	protein_coding	major histocompatibility complex class I-related gene protein-like	GO:0042612;GO:0016021	IEA:InterPro;IEA:UniProtKB-KW;MHC class I protein complex;integral component of membrane	GO:0006955;GO:0002474	IEA:InterPro;immune response;antigen processing and presentation of peptide antigen via MHC class I	GO:0042605	IEA:InterPro;peptide antigen binding	PF00129;PF07654	MHC_I;C1-set	IPR007110;IPR013783;IPR027648;IPR011161;IPR001039;IPR011162;IPR003597	MHC_I-like_Ag-recog;MHC_I_a_a1/a2;MHC_I/II-like_Ag-recog;Ig-like_dom;Ig-like_fold;MHC_I_a;Ig_C1-set	33
34	LOC106588263	ssa27	10098240	10117271	pseudogene	NA	NA	NA	NA	NA	NA	NA	NA	NA	NA	NA	34
35	LOC106588401	ssa27	10122008	10149393	protein_coding	class I histocompatibility antigen%2C F10 alpha chain-like	GO:0042612;GO:0016021	IEA:InterPro;IEA:UniProtKB-KW;MHC class I protein complex;integral component of membrane	GO:0006955;GO:0002474	IEA:InterPro;immune response;antigen processing and presentation of peptide antigen via MHC class I	GO:0042605	IEA:InterPro;peptide antigen binding	PF00129;PF07654	MHC_I;C1-set	IPR007110;IPR013783;IPR027648;IPR011161;IPR001039;IPR011162;IPR003597	MHC_I-like_Ag-recog;MHC_I_a_a1/a2;MHC_I/II-like_Ag-recog;Ig-like_dom;Ig-like_fold;MHC_I_a;Ig_C1-set	35
36	trnav-gac	ssa27	10131716	10131789	tRNA	tRNA-Val	NA	NA	NA	NA	NA	NA	NA	NA	NA	NA	36
37	LOC106588400	ssa27	10153896	10157742	protein_coding	proteasome subunit beta type-8-like isoform X1	GO:0005634;GO:0005737;GO:0005839	IEA:InterPro;proteasome core complex;IEA:UniProtKB-SubCell;nucleus;cytoplasm	GO:0051603	IEA:InterPro;proteolysis involved in cellular protein catabolic process	GO:0004298	IEA:UniProtKB-KW;threonine-type endopeptidase activity	PF00227	Proteasome	IPR016050;IPR029055;IPR001353;IPR000243;IPR023333	Proteasome_sua/b;Ntn_hydrolases_N;Proteasome_suB-type;Pept_T1A_subB;Proteasome_bsu_CS	37
38	LOC106588398	ssa27	10158073	10163457	transcribed_pseudogene	proteasome subunit beta type-7-like	NA	NA	NA	NA	NA	NA	NA	NA	NA	NA	38
39	LOC106588399	ssa27	10163426	10168542	protein_coding	proteasome subunit beta type-6-A like protein-like	GO:0005634;GO:0005737;GO:0005839	IEA:InterPro;proteasome core complex;IEA:UniProtKB-SubCell;nucleus;cytoplasm	GO:0051603	IEA:InterPro;proteolysis involved in cellular protein catabolic process	GO:0004298	IEA:UniProtKB-KW;threonine-type endopeptidase activity	PF00227	Proteasome	IPR016050;IPR029055;IPR001353;IPR000243;IPR023333	Proteasome_sua/b;Ntn_hydrolases_N;Proteasome_suB-type;Pept_T1A_subB;Proteasome_bsu_CS	39
40	psmb9-a	ssa27	10171103	10175147	protein_coding	proteasome subunit beta type-9 precursor	GO:0005634;GO:0005737;GO:0005839	IEA:InterPro;proteasome core complex;IEA:UniProtKB-SubCell;nucleus;cytoplasm	GO:0051603	IEA:InterPro;proteolysis involved in cellular protein catabolic process	GO:0004298	IEA:UniProtKB-KW;threonine-type endopeptidase activity	PF00227	Proteasome	IPR016050;IPR029055;IPR001353;IPR000243;IPR023333	Proteasome_sua/b;Ntn_hydrolases_N;Proteasome_suB-type;Pept_T1A_subB;Proteasome_bsu_CS	40
41	tap2b	ssa27	10176035	10180872	protein_coding	antigen peptide transporter 2	GO:0016021	IEA:UniProtKB-KW;integral component of membrane	NA	NA	GO:0005524;GO:0042626	IEA:InterPro;IEA:UniProtKB-KW;ATPase activity, coupled to transmembrane movement of substances;ATP binding	PF00664;PF00005	ABC_tran;ABC_membrane	IPR003593;IPR003439;IPR027417;IPR011527;IPR017871	ABC_transporter_CS;AAA+_ATPase;ABC1_TM_dom;P-loop_NTPase;ABC_transporter-like	41
42	brd2	ssa27	10227934	10242213	protein_coding	bromodomain containing 2	NA	NA	NA	NA	NA	NA	PF00439;PF17035	Bromodomain;BET;2	IPR027353;IPR018359;IPR001487	Bromodomain;NET_dom;Bromodomain_CS	42
43	LOC106588261	ssa27	10246449	10250535	pseudogene	NA	NA	NA	NA	NA	NA	NA	NA	NA	NA	NA	43
44	LOC106588397	ssa27	10251381	10252168	lncRNA	uncharacterized LOC106588397	NA	NA	NA	NA	NA	NA	NA	NA	NA	NA	44
45	LOC106588396	ssa27	10252563	10301688	protein_coding	collagen alpha-2(XI) chain-like isoform X5	GO:0005581;GO:0005578	IEA:UniProtKB-KW;collagen trimer;proteinaceous extracellular matrix	NA	NA	GO:0005201	IEA:InterPro;extracellular matrix structural constituent	PF01391;PF01410	6;COLFI;Collagen	IPR000885;IPR001791;IPR013320;IPR008160	ConA-like_dom;Fib_collagen_C;Laminin_G;Collagen	45
46	LOC106588394	ssa27	10323956	10344753	protein_coding	retinoic acid receptor RXR-beta-A isoform X14	GO:0005634	IEA:UniProtKB-KW;nucleus	GO:0006351	IEA:UniProtKB-KW;transcription, DNA-templated	GO:0003707;GO:0008270;GO:0043565;GO:0003700	IEA:InterPro;transcription factor activity, sequence-specific DNA binding;steroid hormone receptor activity;sequence-specific DNA binding;zinc ion binding	PF00104;PF11825;PF00105	Nuc_recep-AF1;zf-C4;Hormone_recep	IPR013088;IPR001628;IPR000536;IPR021780;IPR000003;IPR001723	Nuc_recep-AF1;Nuclear_hrmn_rcpt;Znf_hrmn_rcpt;Znf_NHR/GATA;Nucl_hrmn_rcpt_lig-bd;Retinoid-X_rcpt/HNF4	46
47	LOC106588393	ssa27	10347531	10355562	protein_coding	zinc transporter Slc39a7-like	GO:0016021	IEA:UniProtKB-KW;integral component of membrane	NA	NA	GO:0046873	IEA:InterPro;metal ion transmembrane transporter activity	PF02535	Zip	IPR003689	ZIP	47
48	LOC106588392	ssa27	10384668	10388281	protein_coding	E3 ubiquitin-protein ligase RING2-A-like isoform X2	NA	NA	NA	NA	GO:0008270	IEA:InterPro;zinc ion binding	PF16207	RAWUL	IPR017907;IPR001841;IPR032443;IPR013083	Znf_RING_CS;Znf_RING/FYVE/PHD;RAWUL;Znf_RING	48
49	LOC106588387	ssa27	10393610	10395817	protein_coding	40S ribosomal protein S18 isoform X2	GO:0005840	IEA:UniProtKB-KW;ribosome	GO:0006412	IEA:InterPro;translation	GO:0003723;GO:0003735	IEA:InterPro;structural constituent of ribosome;RNA binding	PF00416	Ribosomal_S13;1	IPR018269;IPR010979;IPR027437;IPR001892	Ribosomal_S13;Ribosomal_S13_CS;Ribosomal_S13-like_H2TH;30s_Rbsml_prot_S13_C	49
50	vps52	ssa27	10399202	10410233	protein_coding	vacuolar protein sorting-associated protein 52 homolog	NA	NA	NA	NA	NA	NA	PF04129	Vps52;1	IPR007258	Vps52	50
51	LOC106588383	ssa27	10410099	10413861	protein_coding	uncharacterized protein LOC106588383	GO:0016021	IEA:UniProtKB-KW;integral component of membrane	NA	NA	NA	NA	PF07686	V-set	IPR007110;IPR013783;IPR013106	Ig_V-set;Ig-like_dom;Ig-like_fold	51
52	LOC106588384	ssa27	10413985	10428204	protein_coding	uncharacterized protein LOC106588384	NA	NA	NA	NA	NA	NA	PF07686	V-set	IPR007110;IPR013783;IPR013106;IPR003599	Ig_V-set;Ig-like_dom;Ig_sub;Ig-like_fold	52
53	LOC106588391	ssa27	10428296	10428603	lncRNA	uncharacterized LOC106588391	NA	NA	NA	NA	NA	NA	NA	NA	NA	NA	53
54	LOC106588390	ssa27	10455488	10456156	lncRNA	uncharacterized LOC106588390	NA	NA	NA	NA	NA	NA	NA	NA	NA	NA	54
55	LOC106588381	ssa27	10464840	10482970	protein_coding	major histocompatibility complex class I-related gene protein-like	GO:0042612;GO:0016021	IEA:InterPro;IEA:UniProtKB-KW;MHC class I protein complex;integral component of membrane	GO:0006955;GO:0002474	IEA:InterPro;immune response;antigen processing and presentation of peptide antigen via MHC class I	GO:0042605	IEA:InterPro;peptide antigen binding	PF00129;PF07654	MHC_I;C1-set	IPR007110;IPR011161;IPR003006;IPR001039;IPR011162;IPR013783;IPR027648;IPR003597	Ig/MHC_CS;Ig-like_dom;Ig-like_fold;MHC_I-like_Ag-recog;MHC_I/II-like_Ag-recog;MHC_I_a_a1/a2;Ig_C1-set;MHC_I_a	55
56	LOC106588389	ssa27	10481637	10488162	lncRNA	uncharacterized LOC106588389	NA	NA	NA	NA	NA	NA	NA	NA	NA	NA	56
57	LOC106588375	ssa27	10494936	10509842	protein_coding	cyclic AMP-dependent transcription factor ATF-6 beta-like isoform X3	NA	NA	NA	NA	GO:0043565;GO:0003700	IEA:InterPro;transcription factor activity, sequence-specific DNA binding;sequence-specific DNA binding	PF00170	bZIP_1	IPR004827	bZIP	57
58	LOC106588374	ssa27	10545507	10573903	protein_coding	tenascin-like	NA	NA	NA	NA	NA	NA	PF00147;PF00041	Fibrinogen_C;4;fn3	IPR002181;IPR013783;IPR020837;IPR003961;IPR014716;IPR014715	Fibrinogen_a/b/g_C_2;Fibrinogen_CS;Fibrinogen_a/b/g_C_dom;FN3_dom;Ig-like_fold;Fibrinogen_a/b/g_C_1	58
59	LOC106588382	ssa27	10580776	10585552	protein_coding	proteasome subunit beta type-7-like	GO:0005634;GO:0005737;GO:0005839	IEA:InterPro;proteasome core complex;IEA:UniProtKB-SubCell;nucleus;cytoplasm	GO:0051603	IEA:InterPro;proteolysis involved in cellular protein catabolic process	GO:0004298	IEA:UniProtKB-KW;threonine-type endopeptidase activity	PF00227;PF12465	Proteasome;Pr_beta_C	IPR024689;IPR016050;IPR029055;IPR001353;IPR000243;IPR023333	Proteasome_sua/b;Ntn_hydrolases_N;Proteasome_suB-type;Proteasome_bsu_C;Pept_T1A_subB;Proteasome_bsu_CS	59
60	LOC106588388	ssa27	10583372	10595992	lncRNA	uncharacterized LOC106588388	NA	NA	NA	NA	NA	NA	NA	NA	NA	NA	60
61	LOC106588385	ssa27	10585636	10593543	protein_coding	histone H3-like centromeric protein A	GO:0005634;GO:0000786	IEA:UniProtKB-KW;IEA:InterPro;nucleus;nucleosome	NA	NA	GO:0003677	IEA:UniProtKB-KW;DNA binding	PF00125	Histone;1	IPR000164;IPR009072;IPR007125	Histone_H3/CENP-A;Histone-fold;Histone_H2A/H2B/H3	61
62	LOC106565622	ssa12	61015026	61062270	protein_coding	transcription factor SOX-13-like isoform X1	NA	NA	NA	NA	GO:0000976;GO:0042803;GO:0043522	IMP:AgBase;leucine zipper domain binding;transcription regulatory region sequence-specific DNA binding;protein homodimerization activity	PF00505	HMG_box	IPR009071	HMG_box_dom	62
63	LOC106565621	ssa12	61068824	61072798	lncRNA	uncharacterized LOC106565621	NA	NA	NA	NA	NA	NA	NA	NA	NA	NA	63
64	LOC106565620	ssa12	61072666	61074540	protein_coding	small nuclear ribonucleoprotein E	GO:0005681	IEA:InterPro;spliceosomal complex	GO:0000398	IEA:InterPro;mRNA splicing, via spliceosome	NA	NA	PF01423	LSM	IPR001163;IPR027078;IPR010920	snRNP-E;LSM_dom_euk/arc;LSM_dom	64
65	LOC106565619	ssa12	61086183	61118182	protein_coding	cell division control protein 42 homolog isoform X2	GO:0016020;GO:0005622	IEA:InterPro;intracellular;membrane	GO:0007264;GO:0015031	IEA:InterPro;protein transport;small GTPase mediated signal transduction	GO:0005525	IEA:InterPro;GTP binding	PF00071	Ras	IPR001806;IPR005225;IPR027417	Small_GTPase;Small_GTP-bd_dom;P-loop_NTPase	65
66	LOC106565617	ssa12	61109634	61112578	protein_coding	uncharacterized protein LOC106565617	NA	NA	NA	NA	NA	NA	NA	NA	NA	NA	66
67	LOC106565687	ssa12	61153813	61158048	protein_coding	uncharacterized protein LOC106565687	NA	NA	NA	NA	NA	NA	NA	NA	NA	NA	67
68	LOC106565616	ssa12	61168070	61197698	protein_coding	protein Wnt-4a isoform X2	GO:0005578	IEA:UniProtKB-SubCell;proteinaceous extracellular matrix	GO:0007275;GO:0016055	Wnt signaling pathway;IEA:UniProtKB-KW;multicellular organism development	NA	NA	PF00110	wnt;1	IPR005817;IPR018161;IPR009142	Wnt;Wnt_CS;Wnt4	68
69	LOC106565615	ssa12	61305146	61307782	protein_coding	ubiquitin-conjugating enzyme E2 J2-like	GO:0016021	IEA:UniProtKB-KW;integral component of membrane	NA	NA	NA	NA	PF00179	UQ_con	IPR016135;IPR000608	UBQ-conjugating_enzyme/RWD;UBQ-conjugat_E2	69
70	LOC106565614	ssa12	61424991	61437751	protein_coding	ras-related protein Rab-40C-like	GO:0016020;GO:0005622	IEA:InterPro;intracellular;membrane	GO:0006886;GO:0006913;GO:0007264;GO:0016567	IEA:InterPro;intracellular protein transport;IEA:UniProtKB-UniPathway;nucleocytoplasmic transport;small GTPase mediated signal transduction;protein ubiquitination	GO:0005525;GO:0003924	IEA:InterPro;GTP binding;GTPase activity	PF00071;PF07525	SOCS_box;Ras	IPR001496;IPR001806;IPR005225;IPR027417	SOCS_box;Small_GTPase;Small_GTP-bd_dom;P-loop_NTPase	70
71	LOC106565692	ssa12	61477160	61480513	protein_coding	myoD family inhibitor-like	NA	NA	NA	NA	NA	NA	PF15316	MDFI	IPR026134	MDFI/MDFIC	71
72	LOC106565698	ssa12	61513550	61516996	lncRNA	uncharacterized LOC106565698	NA	NA	NA	NA	NA	NA	NA	NA	NA	NA	72
73	LOC106565697	ssa12	61520051	61537538	pseudogene	NA	NA	NA	NA	NA	NA	NA	NA	NA	NA	NA	73
74	LOC106565693	ssa12	61575662	61583385	protein_coding	transmembrane protein 183A-like	GO:0016021	IEA:UniProtKB-KW;integral component of membrane	NA	NA	NA	NA	NA	NA	IPR001810;IPR026509	F-box_dom;TMEM183	74
75	LOC106565695	ssa12	61583221	61585766	lncRNA	uncharacterized LOC106565695%2C transcript variant X2	NA	NA	NA	NA	NA	NA	NA	NA	NA	NA	75
76	LOC106565694	ssa12	61588376	61651838	protein_coding	transcription factor EB-like	NA	NA	GO:0006959;GO:0045893	IEA:InterPro;humoral immune response;positive regulation of transcription, DNA-templated	NA	NA	PF11851;PF00010;PF15951	HLH;DUF3371;MITF_TFEB_C_3_N	IPR024098;IPR021802;IPR031867;IPR011598	bHLH_dom;MiT/TFE_C;MiT/TFE_N;TFEB	76
77	LOC100136577	ssa12	61693946	61699456	protein_coding	H-2 class II histocompatibility antigen%2C I-E beta chain	GO:0042613;GO:0016021	IEA:UniProtKB-KW;MHC class II protein complex;integral component of membrane	GO:0006955;GO:0002504	IEA:InterPro;IEA:UniProtKB-KW;antigen processing and presentation of peptide or polysaccharide antigen via MHC class II;immune response	NA	NA	PF00969;PF07654	C1-set;MHC_II_beta	IPR007110;IPR014745;IPR013783;IPR011162;IPR000353;IPR003597	MHC_I/II-like_Ag-recog;MHC_II_b_N;MHC_II_a/b_N;Ig-like_dom;Ig-like_fold;Ig_C1-set	77
78	LOC106565699	ssa12	61701374	61703966	protein_coding	H-2 class II histocompatibility antigen%2C A-U alpha chain-like	GO:0042613;GO:0016021	IEA:InterPro;IEA:UniProtKB-KW;MHC class II protein complex;integral component of membrane	GO:0019882;GO:0006955	IEA:InterPro;immune response;antigen processing and presentation	NA	NA	PF16196;PF07654;PF00993	MHC_II_alpha;C1-set;C1-set_C	IPR001003;IPR007110;IPR003006;IPR011162;IPR013783;IPR014745;IPR032431;IPR003597	Ig/MHC_CS;MHC_II_a/b_N;Ig-like_dom;Ig-like_fold;MHC_II_a_N;MHC_I/II-like_Ag-recog;C1-set_C;Ig_C1-set	78
79	LOC106565701	ssa12	61788324	61812088	protein_coding	proline-rich receptor-like protein kinase PERK8	NA	NA	NA	NA	NA	NA	PF15316	MDFI	IPR026134	MDFI/MDFIC	79
80	LOC106565700	ssa12	61830763	61866396	protein_coding	forkhead box protein P4-like isoform X1	NA	NA	NA	NA	NA	NA	NA	NA	NA	NA	80
